# Supplementary material for: Mesenchymal stromal cells from JAK2 V617F myeloproliferative neoplasms support healthy and malignant hematopoiesis in a humanized scaffold model in vivo
Source: Hemasphere. 2025 Aug 22;9(8):e70185. doi: 10.1002/hem3.70185 (PMC12374162; doi:10.1002/hem3.70185)
Supplement: Supplementary file 5 — Supplementary Table 2. [file HEM3-9-e70185-s005.xlsx]

## Sheet: Samples used in Figure 1
	number	Age	Sex	MPN	JAK2 mutation in MNCs	Myeloid gene panel	Treatment	Used for MSCs
	1	36	M	ET	0.241	n/a	none	X*
	2	56	F	PV	0.48	n/a	none	X**
	3	74	F	PV	0.3	n/a	none	X**
	4	70	M	PV	0.77	n/a	none	X
	5	68	M	PV	0.333	n/a	none	X
	6	30	F	ET	Unknown	n/a	none	X***
	7	75	M	ET	Unknown	n/a	none	X***
	8	60	M	PV	0.26	PPM1D Variant: p.Ala523ProfsTer16 - 5%	none	X**
	9	52	F	ET	Unknown	n/a	none	X*
	10	63	M	ET	0.04	n/a	Aspirin	X***
	33	47	F	ET	0.18	n/a	Colecalciferol, Pelabresib	X***
	*MSCs from Samples 1, 9 and 10 were used as one pool. MSCs from sample 1 were also used singularly.
	**MSCs from Samples 2,3 and 8 were used as one pool and singularly.
	***MSCs from Sample 6,7 and 33 were used as one pool.
