# Supplementary material for: Mesenchymal stromal cells from JAK2 V617F myeloproliferative neoplasms support healthy and malignant hematopoiesis in a humanized scaffold model in vivo
Source: Hemasphere. 2025 Aug 22;9(8):e70185. doi: 10.1002/hem3.70185 (PMC12374162; doi:10.1002/hem3.70185)
Supplement: Supplementary file 6 — Supplementary Table 3. [file HEM3-9-e70185-s006.xlsx]

## Sheet: Samples used in Figure 2
	number	Age	Sex	MPN	JAK2 mutation in MNCs	Myeloid gene panel	Treatment	Used for MSCs	Used for CD34+
	2	56	F	PV	0.48	n/a	none	X*	X**
	3	74	F	PV	0.3	n/a	none	X*	X****
	4	70	M	PV	0.77	n/a	none	X	X
	5	68	M	PV	0.333	n/a	none	X	X**
	8	60	M	PV	0.26	PPM1D Variant: p.Ala523ProfsTer16 - 5%	none	X*	X**
PV	11	45	Unknown	PV	Unknown	n/a	Unknown		X**
	12	98	Unknown	PV	Unknown	n/a	Unknown		X**
	13	55	Unknown	PV	0.296	n/a	none		X**
	14	75	M	PV	0.244	n/a	none		X**
	15	53	M	PV	Unknown	n/a	none		X***
	16	72	M	PV	Unknown	n/a	none		X***
	17	66	F	PV	Unknown	n/a	none		X****
	18	57	M	PV	Unknown	n/a	none		X****
	19	61	M	PV	0.68	n/a	none		X****
	*MSCs from samples 2,3 and 8 were used both singularly and as a pool.
	** CD34+ from samples 2, 5, 11, 12, 13 and 14 were used as a pool. CD34+ from Sample 2, 5 and 8 were also used singularly (not pooled).
	*** CD34+ from samples 15 and 16 were used as a pool.
	**** CD34+ from samples 3, 17, and 18 were used a pool. CD34+ from sample 3 were also used singularly (not pooled).
	number	Age	Sex	MPN	JAK2 mutation in MNCs	Myeloid gene panel	Treatment	Used for MSCs	Used for CD34+
	1	36	M	ET	0.241	n/a	none	X*	X****
	6	30	F	ET	Unknown	n/a	none		X*****
	7	75	M	ET	Unknown	n/a	none		X*****
	9	52	F	ET	Unknown	n/a	none	X*	X
	10	63	M	ET	0.04	n/a	Aspirin	X*/***
	20	64	F	ET	Unknown	n/a	none	X**	X
	21	70	F	ET	Unknown	n/a	none	X	X
	22	31	M	ET	0.05	n/a	LMWH - Dalteparin 7500 BD	X	X
	23	58	F	ET	0.19	n/a	Lansoprazole, Naproxen, Oramorph, Clopidogrel, Citalopram		X******
ET	24	69	F	ET	0.02	n/a	Ramipril, Pegasys, Aspirin, Fexofenadine, Omeprazole, Thyroxine		X******
	25	77	Unknown	ET	Unknown	n/a	Unknown		X******
	26	64	Unknown	ET	0.46	n/a	none		X******
	27	65	Unknown	ET	0.464	n/a	none		X******
	28	67	F	ET	0.2	none	Unknown		X****
	29	53	F	ET	0.05	n/a	Unknown		X****
	30	37	M	ET	0.0493	n/a	Aspirin		X****
	31	41	Unknown	ET	Unknown	n/a	Unknown	X*
	32	51	M	ET	0.23	NFE2 Variant: p.(Pro79LeufsTer32) 12%	Clopidogrel, Atorvastatin, Rivaroxaban	X***
	33	47	F	ET	0.18	n/a	Colecalciferol, Pelabresib		X*****
	34	70	M	ET	Unknown	n/a	Hydroxycarbamide, Aspirin, Clopidogrel, Larcanipidien, Atorvastatin		X*****
	35	47	Unknown	ET	Unknown	n/a	Unknown		X*****
	36	71	M	ET	0.437	n/a	none	X**
	* MSCs from samples 1, 9, 10 and 31 were used as a pool. MSCs from sample 1 were also used singularly (not pooled).
	** MSCs from samples 20 and 36 were used as a pool. MSCs from sample 20 were also used singularly (not pooled).
	*** MSCs from samples 10 and 32 were used a pool. MSCs from sample 10 were also used as a pool as mentioned in point *.
	**** CD34+ from samples 1, 28, 29 and 30 were used as a pool. CD34+ from sample 1 were also used singularly (not pooled).
	***** CD34+ from samples 6, 7, 33, 34, 35 were used as a pool.
	****** CD34+ from samples 23, 24, 25, 26 and 27 were used as a pool.
