# Supplementary material for: Mesenchymal stromal cells from JAK2 V617F myeloproliferative neoplasms support healthy and malignant hematopoiesis in a humanized scaffold model in vivo
Source: Hemasphere. 2025 Aug 22;9(8):e70185. doi: 10.1002/hem3.70185 (PMC12374162; doi:10.1002/hem3.70185)
Supplement: Supplementary file 7 — Supplementary Table 4. [file HEM3-9-e70185-s007.xlsx]

## Sheet: Samples used in Figure 3
	number	Age	Sex	MPN	JAK2 mutation in MNCs	Myeloid gene panel	Treatment	Used for MSCs
	2	56	F	PV	0.48	n/a	none	X*
	3	74	F	PV	0.3	n/a	none
	4	70	M	PV	0.77	n/a	none
	5	68	M	PV	0.333	n/a	none
	8	60	M	PV	0.26	PPM1D Variant: p.Ala523ProfsTer16 - 5%	none	X*
PV	11	45	Unknown	PV	Unknown	n/a	Unknown
	12	98	Unknown	PV	Unknown	n/a	Unknown
	13	55	Unknown	PV	0.296	n/a	none
	14	75	M	PV	0.244	n/a	none
	15	53	M	PV	Unknown	n/a	none	X
	16	72	M	PV	Unknown	n/a	none
	17	66	F	PV	Unknown	n/a	none
	18	57	M	PV	Unknown	n/a	none
	19	61	M	PV	0.68	n/a	none
	37	43	F	PV	Unknown	n/a	none	X
	*MSCs from samples 2 and 8 were used as a pool (in vivo).
	number	Age	Sex	MPN	JAK2 mutation in MNCs	Myeloid gene panel	Treatment	Used for MSCs
	1	36	M	ET	0.241	n/a	none
	6	30	F	ET	Unknown	n/a	none	X*
	7	75	M	ET	Unknown	n/a	none	X*
	9	52	F	ET	Unknown	n/a	none	X
	10	63	M	ET	0.04	n/a	Aspirin
	20	64	F	ET	Unknown	n/a	none	X
	21	70	F	ET	Unknown	n/a	none	X
	22	31	M	ET	0.05	n/a	LMWH - Dalteparin 7500 BD	X
	23	58	F	ET	0.19	n/a	Lansoprazole, Naproxen, Oramorph, Clopidogrel, Citalopram
ET	24	69	F	ET	0.02	n/a	Ramipril, Pegasys, Aspirin, Fexofenadine, Omeprazole, Thyroxine
	25	77	Unknown	ET	Unknown	n/a	Unknown
	26	64	Unknown	ET	0.46	n/a	none
	27	65	Unknown	ET	0.464	n/a	none
	28	67	F	ET	0.2	none	Unknown
	29	53	F	ET	0.05	n/a	Unknown
	30	37	M	ET	0.0493	n/a	Aspirin
	31	41	Unknown	ET	Unknown	n/a	Unknown
	32	51	M	ET	0.23	NFE2 Variant: p.(Pro79LeufsTer32) 12%	Clopidogrel, Atorvastatin, Rivaroxaban
	33	47	F	ET	0.18	n/a	Colecalciferol, Pelabresib	X*
	34	70	M	ET	Unknown	n/a	Hydroxycarbamide, Aspirin, Clopidogrel, Larcanipidien, Atorvastatin
	35	47	Unknown	ET	Unknown	n/a	Unknown
	36	71	M	ET	0.437	n/a	none
	*MSCs from samples 6,7 and 33 were used as a pool (in vivo).
