# Supplementary material for: Mesenchymal stromal cells from JAK2 V617F myeloproliferative neoplasms support healthy and malignant hematopoiesis in a humanized scaffold model in vivo
Source: Hemasphere. 2025 Aug 22;9(8):e70185. doi: 10.1002/hem3.70185 (PMC12374162; doi:10.1002/hem3.70185)
Supplement: Supplementary file 8 — Supplementary Table 5. [file HEM3-9-e70185-s002.xlsx]

## Sheet: Sequences
	Sequence
Small guide RNA	AATTATGGAGTATGTGTCTG
Donor DNA template	GCTTTCTCACAAGCATTTGGTTTTAAATTATGGAGTATGTTTCTGTGGAGACGAGAGTAAGTAAAACTACAGGCTTTCTAAT
Forward primer	AAGGGACCAAAGCACATTGTAT
Reverse primer	AAGGGACCAAAGCACATTGTAT
